# Supplementary material for: Melatonin Inhibits hIAPP Oligomerization by Preventing β-Sheet and Hydrogen Bond Formation of the Amyloidogenic Region Revealed by Replica-Exchange Molecular Dynamics Simulation
Source: Int J Mol Sci. 2022 Sep 6;23(18):10264. doi: 10.3390/ijms231810264 (PMC9499688; doi:10.3390/ijms231810264)
Supplement: Supplementary file 1 [file ijms-23-10264-s001.zip]

Archive with 1 entries (1 files):
- ijms-1892476-supplementary.pdf
